# Supplementary material for: A Multiplexed, Tiled PCR Method for Rapid Whole-Genome Sequencing of Infectious Spleen and Kidney Necrosis Virus (ISKNV) in Tilapia
Source: Viruses. 2023 Apr 14;15(4):965. doi: 10.3390/v15040965 (PMC10145788; doi:10.3390/v15040965)
Supplement: Supplementary file 1 [file viruses-15-00965-s001.zip]

Archive with 1 entries (1 files):
- viruses-2291360-supplementary.pdf
